# Supplementary material for: Protocol for double-crosslinking ChIP-seq to improve data quality and enhance detection of challenging chromatin targets
Source: STAR Protoc. 2025 Oct 29;6(4):104171. doi: 10.1016/j.xpro.2025.104171 (PMC12603744; doi:10.1016/j.xpro.2025.104171)
Supplement: Table S1. Sample Pooling Calculator [file mmc1.xlsx]

## Sheet: POOLING CALCULATIONS
	PARAMETERS			SAMPLES
	Number of samples			Sample number	Sample name	Library concentration (ng/uL)	Average fragment length (bp)	Molarity (nM)	Volume for pool (uL)	Volume 10 mM Tris-HCl for pool (uL)
	Desired pool concentration (nM)	10		1						100
	Desired pool volume (uL)	100		2
				3
	Fill in all grey areas from top to bottom, leaving unused rows empty.			4
				5
				6
	Make sure to accurately fill in the 'number of samples' in the PARAMETERS table, as it is required for the pooling calculation.			7
				8
				9
				10
	See the EXAMPLE sheet if uncertain about how to fill out this table.			11
				12
				13
				14
				15
				16
				17
				18
				19
				20
				21
				22
				23
				24

## Sheet: EXAMPLE
	PARAMETERS				SAMPLES (EXAMPLE)
	Number of samples	6		Sample number	Sample name	Library concentration (ng/uL)	Average fragment length (bp)	Molarity (nM)	Volume for pool (uL)	Volume 10 mM Tris-HCl for pool (uL)
	Desired pool concentration (nM)	10		1	WT rep1	14.4	590	36.98	4.50694	77.1948
	Desired pool volume (uL)	100		2	WT rep2	15	581	39.1175	4.26067
				3	WT rep3	18.9	572	50.0636	3.3291
				4	Mutant rep1	14.1	565	37.8117	4.4078
				5	Mutant rep2	17	593	43.436	3.83706
				6	Mutant rep3	24.2	542	67.6507	2.46364
				For a 10 nM pool, combine:
				4.51 uL sample 1
				4.26 uL sample 2
				3.33 uL sample 3
				4.41 uL sample 4
				3.84 uL sample 5
				2.46 uL sample 6
				77.2 uL 10 mM Tris HCl pH 8.0
